# Supplementary material for: Psychological distress over 12 months post-diagnosis in an early inflammatory arthritis cohort
Source: Rheumatology (Oxford). 2024 May 15;64(5):2469–78. doi: 10.1093/rheumatology/keae276 (PMC12048071; doi:10.1093/rheumatology/keae276)
Supplement: keae276_Supplementary_Data [file keae276_supplementary_data.zip]

Archive with 4 entries (3 files):
- keae276_Supplementary_Data/
- keae276_Supplementary_Data/rhe-24-0414-File007.pdf
- keae276_Supplementary_Data/rhe-24-0414-File008.docx
- keae276_Supplementary_Data/rhe-24-0414-File009.docx
